# Supplementary material for: Analysis of Software Read Cross-Contamination in DNBSEQ Data
Source: Biology (Basel). 2025 Jun 9;14(6):670. doi: 10.3390/biology14060670 (PMC12189395; doi:10.3390/biology14060670)
Supplement: Supplementary file 1 [file biology-14-00670-s001.zip]

Archive with 1 entries (1 files):
- biology-3679995-supplementary.pdf
